# Supplementary material for: Drosophila parabss Flies as a Screening Model for Traditional Medicine: Anticonvulsant Effects of Annona senegalensis
Source: Front Neurol. 2021 Jan 13;11:606919. doi: 10.3389/fneur.2020.606919 (PMC7838503; doi:10.3389/fneur.2020.606919)
Supplement: Supplementary file 2 [file Data_Sheet_1.XLSX]

## Sheet: bss_controls
		time	classifier	0	30	60	90	120	150	180	210	240	270	300	330	360	390	420	450	480	510	540	570	600	630	660	690	720	750	780	810	840	870	900	930	960	990	1020	1050	1080	1110	1140	1170	1200
		Bss female	1	0	0	0	0	0	0	10	10	20	30	40	70	70	70	70	80	80	90	100	100	100	100	100	100	100	100	100	100	100	100	100	100	100	100	100	100	100	100	100	100	100
			1	20	20	20	20	20	40	60	70	80	80	90	90	90	100	100	100	100	100	100	100	100	100	100	100	100	100	100	100	100	100	100	100	100	100	100	100	100	100	100	100	100
			1	0	0	0	0	0	0	10	30	50	50	60	70	80	100	100	100	100	100	100	100	100	100	100	100	100	100	100	100	100	100	100	100	100	100	100	100	100	100	100	100	100
			1	10	20	20	20	20	20	20	20	20	20	20	20	30	30	30	40	40	40	50	70	90	90	100	100	100	100	100	100	100	100	100	100	100	100	100	100	100	100	100	100	100
			1	0	0	0	0	0	0	12.5	50	75	75	75	75	87.5	87.5	87.5	87.5	87.5	87.5	87.5	87.5	87.5	100	100	100	100	100	100	100	100	100	100	100	100	100	100	100	100	100	100	100	100
			1	40	50	90	90	90	90	90	90	90	90	90	90	90	90	90	90	90	90	90	90	90	90	90	90	90	90	90	90	90	90	90	90	90	90	90	90	90	90	100	100	100
		Bss male	2	10	30	30	30	40	50	50	50	50	70	80	80	80	90	100	100	100	100	100	100	100	100	100	100	100	100	100	100	100	100	100	100	100	100	100	100	100	100	100	100	100
			2	20	20	20	30	30	30	30	40	50	80	100	100	100	100	100	100	100	100	100	100	100	100	100	100	100	100	100	100	100	100	100	100	100	100	100	100	100	100	100	100	100
			2	40	40	40	40	40	60	60	60	80	100	100	100	100	100	100	100	100	100	100	100	100	100	100	100	100	100	100	100	100	100	100	100	100	100	100	100	100	100	100	100	100
			2	40	60	60	60	60	70	80	80	80	80	80	80	80	90	90	90	100	100	100	100	100	100	100	100	100	100	100	100	100	100	100	100	100	100	100	100	100	100	100	100	100
			2	80	90	90	90	90	90	90	90	90	90	90	100	100	100	100	100	100	100	100	100	100	100	100	100	100	100	100	100	100	100	100	100	100	100	100	100	100	100	100	100	100
			2	60	70	70	70	80	80	100	100	100	100	100	100	100	100	100	100	100	100	100	100	100	100	100	100	100	100	100	100	100	100	100	100	100	100	100	100	100	100	100	100	100
			2	40	80	80	80	80	80	80	80	90	90	90	90	90	90	90	100	100	100	100	100	100	100	100	100	100	100	100	100	100	100	100	100	100	100	100	100	100	100	100	100	100
		OrR female	3	100	100	100	100	100	100	100	100	100	100	100	100	100	100	100	100	100	100	100	100	100	100	100	100	100	100	100	100	100	100	100	100	100	100	100	100	100	100	100	100	100
			3	100	100	100	100	100	100	100	100	100	100	100	100	100	100	100	100	100	100	100	100	100	100	100	100	100	100	100	100	100	100	100	100	100	100	100	100	100	100	100	100	100
			3	100	100	100	100	100	100	100	100	100	100	100	100	100	100	100	100	100	100	100	100	100	100	100	100	100	100	100	100	100	100	100	100	100	100	100	100	100	100	100	100	100
		OrR male	4	100	100	100	100	100	100	100	100	100	100	100	100	100	100	100	100	100	100	100	100	100	100	100	100	100	100	100	100	100	100	100	100	100	100	100	100	100	100	100	100	100
			4	100	100	100	100	100	100	100	100	100	100	100	100	100	100	100	100	100	100	100	100	100	100	100	100	100	100	100	100	100	100	100	100	100	100	100	100	100	100	100	100	100
			4	100	100	100	100	100	100	100	100	100	100	100	100	100	100	100	100	100	100	100	100	100	100	100	100	100	100	100	100	100	100	100	100	100	100	100	100	100	100	100	100	100

## Sheet: bss_females recovery
	time	classifier	0	30	60	90	120	150	180	210	240	270	300	330	360	390	420	450	480	510	540	570	600	630	660	690	720	750	780	810	840	870	900	930	960	990	1020	1050	1080	1110	1140	1170	1200
	control	1	0	0	0	0	0	16.6667	33.3333	33.3333	41.6667	66.6667	66.6667	75	91.6667	100	91.6667	83.3333	83.3333	83.3333	83.3333	91.6667	91.6667	91.6667	91.6667	91.6667	91.6667	91.6667	91.6667	91.6667	91.6667	91.6667	91.6667	100	100	100	100	100	100	100	100	100	100
		1	8.33333	8.33333	8.33333	8.33333	8.33333	0	8.33333	16.6667	41.6667	58.3333	58.3333	66.6667	75	75	75	83.3333	83.3333	83.3333	91.6667	91.6667	100	100	100	100	100	100	100	100	100	100	100	100	100	100	100	100	100	100	100	100	100
		1	0	16.6667	16.6667	16.6667	16.6667	25	25	33.3333	33.3333	33.3333	41.6667	50	58.3333	58.3333	58.3333	58.3333	58.3333	75	91.6667	91.6667	91.6667	75	91.6667	91.6667	91.6667	100	100	100	100	100	100	100	100	100	100	100	100	100	100	100	100
		1	40	50	50	50	50	50	70	70	90	90	90	100	100	100	100	100	100	100	100	100	100	100	100	100	100	100	100	100	100	100	100	100	100	100	100	100	100	100	100	100	100
		1	45.4545	45.4545	45.4545	45.4545	45.4545	45.4545	54.5455	81.8182	90.9091	90.9091	100	100	100	100	100	100	100	100	100	100	100	100	100	100	100	100	100	100	100	100	100	100	100	100	100	100	100	100	100	100	100
		1	20	10	20	20	20	20	20	30	80	80	90	90	100	100	100	100	100	100	100	100	100	100	100	100	100	100	100	100	100	100	100	100	100	100	100	100	100	100	100	100	100
		1	22.2222	44.4444	55.5556	55.5556	55.5556	55.5556	55.5556	66.6667	66.6667	77.7778	77.7778	88.8889	80	100	100	100	100	100	100	100	100	100	100	100	100	100	100	100	100	100	100	100	100	100	100	100	100	100	100	100	100
		1	0	0	0	0	0	0	10	10	20	30	40	70	70	70	70	80	80	90	100	100	100	100	100	100	100	100	100	100	100	100	100	100	100	100	100	100	100	100	100	100	100
		1	20	20	20	20	20	40	60	70	80	80	90	90	90	100	100	100	100	100	100	100	100	100	100	100	100	100	100	100	100	100	100	100	100	100	100	100	100	100	100	100	100
		1	0	0	0	0	0	0	10	30	50	50	60	70	80	100	100	100	100	100	100	100	100	100	100	100	100	100	100	100	100	100	100	100	100	100	100	100	100	100	100	100	100
		1	10	20	20	20	20	20	20	20	20	20	20	20	30	30	30	40	40	40	50	70	90	90	100	100	100	100	100	100	100	100	100	100	100	100	100	100	100	100	100	100	100
		1	0	0	0	0	0	0	12.5	50	75	75	75	75	87.5	87.5	87.5	87.5	87.5	87.5	87.5	87.5	87.5	100	100	100	100	100	100	100	100	100	100	100	100	100	100	100	100	100	100	100	100
		1	40	50	90	90	90	90	90	90	90	90	90	90	90	90	90	90	90	90	90	90	90	90	90	90	90	90	90	90	90	90	90	90	90	90	90	90	90	90	100	100	100
	phenytoin 0.91mg/ml	2	88.8889	88.8889	88.8889	88.8889	88.8889	88.8889	88.8889	88.8889	88.8889	88.8889	88.8889	88.8889	88.8889	88.8889	88.8889	100	100	100	100	100	100	100	100	100	100	100	100	100	100	100	100	100	100	100	100	100	100	100	100	100	100
		2	88.8889	100	100	100	100	100	100	100	100	100	100	100	100	100	100	100	100	100	100	100	100	100	100	100	100	100	100	100	100	100	100	100	100	100	100	100	100	100	100	100	100
		2	40	50	50	50	50	50	90	100	100	100	100	100	100	100	100	100	100	100	100	100	100	100	100	100	100	100	100	100	100	100	100	100	100	100	100	100	100	100	100	100	100
		2	75	75	75	75	75	75	75	87.5	87.5	100	100	100	100	100	100	100	100	100	100	100	100	100	100	100	100	100	100	100	100	100	100	100	100	100	100	100	100	100	100	100	100
		2	45.4545	54.5455	54.5455	54.5455	54.5455	54.5455	54.5455	54.5455	63.6364	72.7273	72.7273	90.9091	90.9091	90.9091	90.9091	100	100	100	100	100	100	100	100	100	100	100	100	100	100	100	100	100	100	100	100	100	100	100	100	100	100
		2	87.5	87.5	87.5	87.5	87.5	87.5	87.5	87.5	87.5	87.5	87.5	87.5	100	100	100	100	100	100	100	100	100	100	100	100	100	100	100	100	100	100	100	100	100	100	100	100	100	100	100	100	100
		2	83.3333	83.33	83.33	83.33	83.33	83.33	100	100	100	100	100	100	100	100	100	100	100	100	100	100	100	100	100	100	100	100	100	100	100	100	100	100	100	100	100	100	100	100	100	100	100
		2	20	10	10	10	10	10	10	10	30	60	80	80	80	90	90	90	100	100	100	100	100	100	100	100	100	100	100	100	100	100	100	100	100	100	100	100	100	100	100	100	100
	phenytoin 4.76 mg/ml	3	50	50	58.3333	58.3333	66.6667	66.6667	83.3333	83.3333	83.3333	100	100	100	100	100	100	100	100	100	100	100	100	100	100	100	100	100	100	100	100	100	100	100	100	100	100	100	100	100	100	100	100
		3	66.6667	75	66.6667	66.6667	66.6667	66.6667	66.6667	66.6667	50	58.3333	58.3333	41.6667	25	16.6667	16.6667	25	41.6667	33.3333	33.3333	58.3333	58.3333	75	75	75	75	75	75	75	75	83.3333	83.3333	83.3333	83.3333	91.6667	91.6667	91.6667	91.6667	91.6667	83.3333	83.3333	91.6667
		3	16.6667	16.6667	16.6667	16.6667	16.6667	16.6667	16.6667	41.6667	41.6667	41.6667	58.3333	66.6667	83.3333	75	100	83.3333	91.6667	91.6667	100	100	100	91.6667	91.6667	91.6667	91.6667	91.6667	91.6667	100	100	100	100	91.6667	91.6667	91.6667	100	100	100	100	100	100	100
		3	60	70	70	70	70	70	70	80	80	80	90	90	90	100	100	100	100	100	100	100	100	100	100	100	100	100	100	100	100	100	100	100	100	100	100	100	100	100	100	100	100
		3	80	90	90	90	90	90	90	90	100	100	100	100	100	100	100	100	100	100	100	100	100	100	100	100	100	100	100	100	100	100	100	100	100	100	100	100	100	100	100	100	100
	phenytoin 9.09 mg/ml	4	54.5455	72.7273	72.7273	72.7273	81.8182	81.8182	81.8182	81.8182	81.8182	81.8182	81.8182	81.8182	81.8182	81.8182	72.7273	72.7273	72.7273	81.8182	72.7273	81.8182	81.8182	81.8182	81.8182	81.8182	81.8182	81.8182	81.8182	81.8182	81.8182	72.7273	72.7273	81.8182	81.8182	81.8182	81.8182	81.8182	81.8182	72.7273	81.8182	72.7273	72.7273
		4	50	70	80	80	80	80	80	80	80	80	80	80	80	80	90	90	80	80	80	70	90	90	70	80	90	80	80	70	80	80	80	80	80	80	80	80	80	80	80	80	80
		4	44.4444	55.5556	66.6667	66.6667	66.6667	66.6667	77.7778	88.8889	88.8889	88.8889	88.8889	88.8889	77.7778	88.8889	100	88.8889	88.8889	88.8889	77.7778	77.7778	77.7778	77.7778	77.7778	77.7778	77.7778	77.7778	77.7778	77.7778	77.7778	77.7778	77.7778	77.7778	77.7778	77.7778	88.8889	88.8889	77.7778	77.7778	77.7778	88.8889	88.8889
		4	60	60	60	60	60	60	60	60	70	80	80	100	100	100	100	100	100	100	100	100	100	100	100	100	100	100	100	100	100	100	100	100	100	100	100	100	100	100	100	100	100
		4	50	50	60	60	80	80	80	80	80	90	90	100	100	100	100	100	100	100	100	100	100	100	100	100	100	100	100	100	100	100	100	100	100	100	100	100	100	100	100	100	100
		4	77.7778	77.78	77.78	77.78	77.78	77.78	88.8889	88.8889	88.8889	88.8889	100	100	100	100	100	100	100	100	100	100	100	100	100	100	100	100	100	100	100	100	100	100	100	100	100	100	100	100	100	100	100
	Stem bark 0.27 mg/ml	5	70	70	70	70	70	70	70	70	90	90	90	100	100	100	100	100	100	100	100	100	100	100	100	100	100	100	100	100	100	100	100	100	100	100	100	100	100	100	100	100	100
		5	60	60	60	60	60	60	60	60	60	100	100	100	100	100	100	100	100	100	100	100	100	100	100	100	100	100	100	100	100	100	100	100	100	100	100	100	100	100	100	100	100
		5	100	100	100	100	100	100	100	100	100	100	100	100	100	100	100	100	100	100	100	100	100	100	100	100	100	100	100	100	100	100	100	100	100	100	100	100	100	100	100	100	100
		5	100	100	100	100	100	100	100	100	100	100	100	100	100	100	100	100	100	100	100	100	100	100	100	100	100	100	100	100	100	100	100	100	100	100	100	100	100	100	100	100	100
		5	42.8571	42.8571	42.8571	42.8571	42.8571	42.8571	42.8571	57.1429	57.1429	100	100	100	100	100	100	100	100	100	100	100	100	100	100	100	100	100	100	100	100	100	100	100	100	100	100	100	100	100	100	100	100
		5	25	25	25	37.5	37.5	37.5	37.5	50	62.5	100	100	100	100	100	100	100	100	100	100	100	100	100	100	100	100	100	100	100	100	100	100	100	100	100	100	100	100	100	100	100	100
		5	30	30	30	30	30	30	40	40	60	70	80	80	100	100	100	100	100	100	100	100	100	100	100	100	100	100	100	100	100	100	100	100	100	100	100	100	100	100	100	100	100
		5	85.7143	100	100	100	100	100	100	100	100	100	100	100	100	100	100	100	100	100	100	100	100	100	100	100	100	100	100	100	100	100	100	100	100	100	100	100	100	100	100	100	100
	Stem bark 1.33 mg/ml	6	50	80	80	80	80	80	80	80	80	80	80	80	80	80	90	90	90	100	100	100	100	100	100	100	100	100	100	100	100	100	100	100	100	100	100	100	100	100	100	100	100
		6	60	60	60	60	60	60	60	60	60	70	80	80	90	100	100	100	100	100	100	100	100	100	100	100	100	100	100	100	100	100	100	100	100	100	100	100	100	100	100	100	100
		6	87.5	87.5	87.5	87.5	87.5	87.5	87.5	87.5	100	100	100	100	100	100	100	100	100	100	100	100	100	100	100	100	100	100	100	100	100	100	100	100	100	100	100	100	100	100	100	100	100
		6	90	90	90	90	90	90	90	90	90	100	100	100	100	100	100	100	100	100	100	100	100	100	100	100	100	100	100	100	100	100	100	100	100	100	100	100	100	100	100	100	100
		6	66.6667	77.7778	77.7778	77.7778	77.7778	77.7778	77.7778	77.7778	77.7778	100	100	100	100	100	100	100	100	100	100	100	100	100	100	100	100	100	100	100	100	100	100	100	100	100	100	100	100	100	100	100	100
		6	85.7143	100	100	100	100	100	100	100	100	100	100	100	100	100	100	100	100	100	100	100	100	100	100	100	100	100	100	100	100	100	100	100	100	100	100	100	100	100	100	100	100
		6	62.5	87.5	87.5	87.5	87.5	87.5	100	100	100	100	100	100	100	100	100	100	100	100	100	100	100	100	100	100	100	100	100	100	100	100	100	100	100	100	100	100	100	100	100	100	100
	stem bark 2.67 mg/ml	7	50	50	50	50	50	50	50	60	70	90	100	100	100	100	100	100	100	100	100	100	100	100	100	100	100	100	100	100	100	100	100	100	100	100	100	100	100	100	100	100	100
		7	30	30	30	30	30	30	30	30	40	60	60	80	80	90	90	90	90	90	90	100	100	100	100	100	100	100	100	100	100	100	100	100	100	100	100	100	100	100	100	100	100
		7	40	40	40	40	40	40	40	40	40	40	70	70	90	90	90	90	90	90	90	100	100	100	100	100	100	100	100	100	100	100	100	100	100	100	100	100	100	100	100	100	100
		7	50	50	50	50	50	50	50	50	50	70	80	80	90	100	100	100	100	100	100	100	100	100	100	100	100	100	100	100	100	100	100	100	100	100	100	100	100	100	100	100	100
		7	60	90	90	90	90	90	90	90	90	90	90	90	100	100	100	100	100	100	100	100	100	100	100	100	100	100	100	100	100	100	100	100	100	100	100	100	100	100	100	100	100
		7	40	50	50	50	50	50	50	70	100	100	100	100	100	100	100	100	100	100	100	100	100	100	100	100	100	100	100	100	100	100	100	100	100	100	100	100	100	100	100	100	100
		7	50	80	81	82	83	84	85	90	90	90	90	90	90	100	100	100	100	100	100	100	100	100	100	100	100	100	100	100	100	100	100	100	100	100	100	100	100	100	100	100	100
		7	22.2222	44.4444	44.4444	44.4444	44.4444	44.4444	44.4444	55.5556	66.6667	88.8889	100	100	100	100	100	100	100	100	100	100	100	100	100	100	100	100	100	100	100	100	100	100	100	100	100	100	100	100	100	100	100
		7	66.6667	66.6667	66.6667	66.6667	66.6667	66.6667	66.6667	66.6667	66.6667	66.6667	66.6667	77.7778	77.7778	77.7778	77.7778	100	100	100	100	100	100	100	100	100	100	100	100	100	100	100	100	100	100	100	100	100	100	100	100	100	100
	stem bark 13.3 mg/ml	8	9.09091	18.1818	18.1818	18.1818	18.1818	36.3636	36.3636	45.4545	72.7273	90.9091	100	100	100	100	100	100	100	100	100	100	100	100	100	100	100	100	100	100	100	100	100	100	100	100	100	100	100	100	100	100	100
		8	40	40	60	60	60	70	70	80	90	90	90	90	100	100	100	100	100	100	100	100	100	100	100	100	100	100	100	100	100	100	100	100	100	100	100	100	100	100	100	100	100
		8	40	40	40	40	40	30	40	50	50	60	70	80	90	90	90	90	90	90	90	100	100	100	100	100	100	100	100	100	100	100	100	100	100	100	100	100	100	100	100	100	100
		8	80	80	80	80	80	90	90	90	90	90	90	100	100	100	100	100	100	100	100	100	100	100	100	100	100	100	100	100	100	100	100	100	100	100	100	100	100	100	100	100	100
		8	90	90	90	90	90	90	90	100	100	100	100	100	100	100	100	100	100	100	100	100	100	100	100	100	100	100	100	100	100	100	100	100	100	100	100	100	100	100	100	100	100
		8	54.5455	54.5455	54.5455	54.5455	54.5455	54.5455	72.7273	72.7273	90.9091	90.9091	90.9091	90.9091	90.9091	100	100	100	100	100	100	100	100	100	100	100	100	100	100	100	100	100	100	100	100	100	100	100	100	100	100	100	100
		8	66.6667	66.6667	66.6667	66.6667	66.6667	66.6667	66.6667	77.7778	88.8889	88.8889	88.8889	88.8889	88.8889	100	100	100	100	100	100	100	100	100	100	100	100	100	100	100	100	100	100	100	100	100	100	100	100	100	100	100	100
		8	70	71	72	73	74	75	90	90	90	90	90	90	90	90	100	100	100	100	100	100	100	100	100	100	100	100	100	100	100	100	100	100	100	100	100	100	100	100	100	100	100
		8	81.8182	81.8182	81.8182	81.8182	81.8182	90.9091	100	100	100	100	100	100	100	100	100	100	100	100	100	100	100	100	100	100	100	100	100	100	100	100	100	100	100	100	100	100	100	100	100	100	100
	stem bark 26.6 mg/ml	9	16.6667	41.6667	41.6667	50	66.6667	75	91.6667	91.6667	91.6667	91.6667	91.6667	100	100	100	100	100	100	100	100	100	100	100	100	100	100	100	100	100	100	100	100	100	100	100	100	100	100	100	100	100	100
		9	50	70	70	70	70	70	70	70	80	90	90	90	90	100	100	100	100	100	100	100	100	100	100	100	100	100	100	100	100	100	100	100	100	100	100	100	100	100	100	100	100
		9	50	60	60	60	60	60	60	60	70	80	80	80	90	100	100	100	100	100	100	100	100	100	100	100	100	100	100	100	100	100	100	100	100	100	100	100	100	100	100	100	100
		9	44.4444	33.3333	44.4444	44.4444	44.4444	44.4444	44.4444	66.6667	77.7778	88.8889	88.8889	100	100	100	100	100	100	100	100	100	100	100	100	100	100	100	100	100	100	100	100	100	100	100	100	100	100	100	100	100	100
		9	80	80	90	90	90	90	90	90	100	100	100	100	100	100	100	100	100	100	100	100	100	100	100	100	100	100	100	100	100	100	100	100	100	100	100	100	100	100	100	100	100
		9	28.5714	42.8571	42.8571	42.8571	42.8571	71.4286	85.7143	85.7143	100	100	100	100	100	100	100	100	100	100	100	100	100	100	100	100	100	100	100	100	100	100	100	100	100	100	100	100	100	100	100	100	100
		9	80	90	90	90	100	100	100	100	100	100	100	100	100	100	100	100	100	100	100	100	100	100	100	100	100	100	100	100	100	100	100	100	100	100	100	100	100	100	100	100	100
		9	91	100	100	100	100	100	100	100	100	100	100	100	100	100	100	100	100	100	100	100	100	100	100	100	100	100	100	100	100	100	100	100	100	100	100	100	100	100	100	100	100
	Leaf 0.27 mg/ml	10	22.2222	33.3333	33.3333	33.3333	44.4444	33.3333	33.3333	44.4444	44.4444	44.4444	44.4444	55.5556	55.5556	66.6667	77.7778	100	100	100	100	100	100	100	100	100	100	100	100	100	100	100	100	100	100	100	100	100	100	100	100	100	100
		10	50	50	50	50	50	50	50	60	60	60	60	60	60	60	70	80	80	100	100	100	100	100	100	100	100	100	100	100	100	100	100	100	100	100	100	100	100	100	100	100	100
		10	28.5714	28.5714	28.5714	28.5714	28.5714	42.8571	71.4286	71.4286	71.4286	85.7143	85.7143	85.7143	85.7143	85.7143	85.7143	85.7143	100	100	100	100	100	100	100	100	100	100	100	100	100	100	100	100	100	100	100	100	100	100	100	100	100
		10	36.3636	36.3636	45.4545	45.4545	45.4545	45.4545	45.4545	45.4545	45.4545	54.5455	90.9091	90.9091	90.9091	100	100	100	100	100	100	100	100	100	100	100	100	100	100	100	100	100	100	100	100	100	100	100	100	100	100	100	100
		10	62.5	62.5	62.5	62.5	62.5	62.5	75	75	75	100	100	100	100	100	100	100	100	100	100	100	100	100	100	100	100	100	100	100	100	100	100	100	100	100	100	100	100	100	100	100	100
		10	22.2222	22.2222	22.2222	22.2222	22.2222	22.2222	22.2222	22.2222	22.2222	33.3333	33.3333	66.6667	66.6667	77.7778	88.8889	88.8889	88.8889	100	100	100	100	100	100	100	100	100	100	100	100	100	100	100	100	100	100	100	100	100	100	100	100
		10	28.5714	14.2857	14.2857	14.2857	14.2857	28.5714	28.5714	57.1429	71.4286	71.4286	85.7143	85.7143	85.7143	85.7143	100	100	100	100	100	100	100	100	100	100	100	100	100	100	100	100	100	100	100	100	100	100	100	100	100	100	100
		10	28.5714	42.8571	42.8571	42.8571	42.8571	42.8571	71.4286	85.7143	85.7143	85.7143	100	100	100	100	100	100	100	100	100	100	100	100	100	100	100	100	100	100	100	100	100	100	100	100	100	100	100	100	100	100	100
	Leaf 1.3 mg/ml	11	44.4444	44.4444	44.4444	88.8889	88.8889	88.8889	88.8889	100	100	100	100	100	100	100	100	100	100	100	100	100	100	100	100	100	100	100	100	100	100	100	100	100	100	100	100	100	100	100	100	100	100
		11	40	50	50	60	70	70	90	100	100	100	100	100	100	100	100	100	100	100	100	100	100	100	100	100	100	100	100	100	100	100	100	100	100	100	100	100	100	100	100	100	100
		11	50	50	50	70	70	80	80	80	100	100	100	100	100	100	100	100	100	100	100	100	100	100	100	100	100	100	100	100	100	100	100	100	100	100	100	100	100	100	100	100	100
		11	16.6667	16.6667	16.6667	16.6667	16.6667	33.3333	83.3333	100	100	100	100	100	100	100	100	100	100	100	100	100	100	100	100	100	100	100	100	100	100	100	100	100	100	100	100	100	100	100	100	100	100
		11	77.7778	88.8889	88.8889	88.8889	88.8889	100	100	100	100	100	100	100	100	100	100	100	100	100	100	100	100	100	100	100	100	100	100	100	100	100	100	100	100	100	100	100	100	100	100	100	100
		11	66.6667	55.5556	66.6667	66.6667	66.6667	66.6667	77.7778	100	100	100	100	100	100	100	100	100	100	100	100	100	100	100	100	100	100	100	100	100	100	100	100	100	100	100	100	100	100	100	100	100	100
		11	33.3333	33.3333	33.3333	33.3333	33.3333	44.4444	66.6667	66.6667	100	100	100	100	100	100	100	100	100	100	100	100	100	100	100	100	100	100	100	100	100	100	100	100	100	100	100	100	100	100	100	100	100
		11	33.3333	33.3333	50	50	33.3333	50	50	66.6667	83.3333	100	100	100	100	100	100	100	100	100	100	100	100	100	100	100	100	100	100	100	100	100	100	100	100	100	100	100	100	100	100	100	100
		11	57.1429	57.1429	57.1429	57.1429	85.7143	85.7143	85.7143	85.7143	85.7143	100	100	100	100	100	100	100	100	100	100	100	100	100	100	100	100	100	100	100	100	100	100	100	100	100	100	100	100	100	100	100	100
	leaf 2.67 mg/ml	12	30	30	30	30	30	30	50	50	50	60	100	100	100	100	100	100	100	100	100	100	100	100	100	100	100	100	100	100	100	100	100	100	100	100	100	100	100	100	100	100	100
		12	0	0	0	0	0	0	10	10	20	40	40	40	50	70	80	90	90	90	100	100	100	100	100	100	100	100	100	100	100	100	100	100	100	100	100	100	100	100	100	100	100
		12	20	40	40	40	40	50	50	50	50	70	70	70	80	90	100	100	100	100	100	100	100	100	100	100	100	100	100	100	100	100	100	100	100	100	100	100	100	100	100	100	100
		12	20	30	30	30	30	30	30	30	30	100	100	100	100	100	100	100	100	100	100	100	100	100	100	100	100	100	100	100	100	100	100	100	100	100	100	100	100	100	100	100	100
		12	50	50	50	50	50	50	50	60	70	70	70	80	90	90	90	90	100	100	100	100	100	100	100	100	100	100	100	100	100	100	100	100	100	100	100	100	100	100	100	100	100
		12	40	40	40	40	40	60	80	80	100	100	100	100	100	100	100	100	100	100	100	100	100	100	100	100	100	100	100	100	100	100	100	100	100	100	100	100	100	100	100	100	100
		12	70	80	80	80	80	80	80	90	90	100	100	100	100	100	100	100	100	100	100	100	100	100	100	100	100	100	100	100	100	100	100	100	100	100	100	100	100	100	100	100	100
		12	66.6667	66.6667	66.6667	66.6667	66.6667	88.8889	100	100	100	100	100	100	100	100	100	100	100	100	100	100	100	100	100	100	100	100	100	100	100	100	100	100	100	100	100	100	100	100	100	100	100
	leaf 13.3 mg/ml	13	61.5385	61.5385	61.5385	69.2308	76.9231	92.3077	92.3077	100	100	100	100	100	100	100	100	100	100	100	100	100	100	100	100	100	100	100	100	100	100	100	100	100	100	100	100	100	100	100	100	100	100
		13	7.69231	23.0769	23.0769	23.0769	38.4615	46.1538	76.9231	92.3077	92.3077	100	100	100	100	100	100	100	100	100	100	100	100	100	100	100	100	100	100	100	100	100	100	100	100	100	100	100	100	100	100	100	100
		13	46.1538	53.8462	61.5385	61.5385	61.5385	61.5385	61.5385	84.6154	84.6154	92.3077	84.6154	92.3077	100	100	100	100	100	100	100	100	100	100	100	100	100	100	100	100	100	100	100	100	100	100	100	100	100	100	100	100	100
		13	40	70	70	70	70	70	80	90	90	90	100	100	100	100	100	100	100	100	100	100	100	100	100	100	100	100	100	100	100	100	100	100	100	100	100	100	100	100	100	100	100
		13	20	20	20	20	20	20	20	40	50	50	70	80	90	90	90	100	100	100	100	100	100	100	100	100	100	100	100	100	100	100	100	100	100	100	100	100	100	100	100	100	100
		13	70	70	70	70	70	70	70	80	70	80	90	90	100	100	100	100	100	100	100	100	100	100	100	100	100	100	100	100	100	100	100	100	100	100	100	100	100	100	100	100	100
		13	50	50	50	50	60	60	60	70	80	90	90	90	90	90	100	100	100	100	100	100	100	100	100	100	100	100	100	100	100	100	100	100	100	100	100	100	100	100	100	100	100
		13	60	60	60	60	60	60	60	60	60	60	70	70	80	80	90	100	100	100	100	100	100	100	100	100	100	100	100	100	100	100	100	100	100	100	100	100	100	100	100	100	100
	leaf 26.6 mg/ml	14	70	80	80	90	90	90	90	90	100	100	100	100	100	100	100	100	100	100	100	100	100	100	100	100	100	100	100	100	100	100	100	100	100	100	100	100	100	100	100	100	100
		14	30	50	50	50	50	50	60	60	70	70	70	100	100	100	100	100	100	100	100	100	100	100	100	100	100	100	100	100	100	100	100	100	100	100	100	100	100	100	100	100	100
		14	10	30	30	30	30	40	50	50	80	80	80	100	100	100	100	100	100	100	100	100	100	100	100	100	100	100	100	100	100	100	100	100	100	100	100	100	100	100	100	100	100
		14	60	60	60	60	60	60	60	80	90	90	100	100	100	100	100	100	100	100	100	100	100	100	100	100	100	100	100	100	100	100	100	100	100	100	100	100	100	100	100	100	100
		14	60	70	70	70	70	70	80	80	80	90	90	90	90	90	100	100	100	100	100	100	100	100	100	100	100	100	100	100	100	100	100	100	100	100	100	100	100	100	100	100	100
		14	54	54	54	54	54	54	63	63	63	63	72	90	90	100	100	100	100	100	100	100	100	100	100	100	100	100	100	100	100	100	100	100	100	100	100	100	100	100	100	100	100
		14	77.7778	77.7778	77.7778	77.7778	77.7778	77.7778	88.8889	88.8889	100	100	100	100	100	100	100	100	100	100	100	100	100	100	100	100	100	100	100	100	100	100	100	100	100	100	100	100	100	100	100	100	100
		14	30	40	40	40	40	40	40	50	50	70	90	100	100	100	100	100	100	100	100	100	100	100	100	100	100	100	100	100	100	100	100	100	100	100	100	100	100	100	100	100	100
		14	50	40	50	50	50	50	50	50	60	70	100	100	100	100	100	100	100	100	100	100	100	100	100	100	100	100	100	100	100	100	100	100	100	100	100	100	100	100	100	100	100

## Sheet: bss_males recovery
	time	classifier	0	30	60	90	120	150	180	210	240	270	300	330	360	390	420	450	480	510	540	570	600	630	660	690	720	750	780	810	840	870	900	930	960	990	1020	1050	1080	1110	1140	1170	1200
	control	1	60	70	70	70	80	80	100	100	100	100	100	100	100	100	100	100	100	100	100	100	100	100	100	100	100	100	100	100	100	100	100	100	100	100	100	100	100	100	100	100	100
		1	40	80	80	80	80	80	80	80	90	90	90	90	90	90	90	100	100	100	100	100	100	100	100	100	100	100	100	100	100	100	100	100	100	100	100	100	100	100	100	100	100
		1	50	70	70	90	90	90	80	90	90	90	80	80	90	90	80	90	100	80	80	80	90	90	90	80	80	80	70	90	90	90	90	90	90	90	90	90	90	90	90	90	90
		1	40	60	60	60	60	60	70	70	80	80	80	80	80	80	90	100	100	100	100	100	100	100	100	100	100	100	100	100	100	100	100	100	100	100	100	100	100	100	100	100	100
		1	70	70	70	70	70	70	70	70	90	100	100	100	100	100	100	100	100	100	100	100	100	100	100	100	100	100	100	100	100	100	100	100	100	100	100	100	100	100	100	100	100
		1	55.5556	66.6667	55.5556	66.6667	66.6667	66.6667	66.6667	66.6667	66.6667	77.7778	100	100	100	100	100	100	100	100	100	100	100	100	100	100	100	100	100	100	100	100	100	100	100	100	100	100	100	100	100	100	100
		1	60	60	70	70	70	70	70	80	80	80	80	100	100	100	100	100	100	100	100	100	100	100	100	100	100	100	100	100	100	100	100	100	100	100	100	100	100	100	100	100	100
		1	40	60	60	60	60	60	60	70	80	90	90	90	100	100	100	100	100	100	100	100	100	100	100	100	100	100	100	100	100	100	100	100	100	100	100	100	100	100	100	100	100
		1	70	80	80	80	80	80	80	80	80	80	100	100	100	100	100	100	100	100	100	100	100	100	100	100	100	100	100	100	100	100	100	100	100	100	100	100	100	100	100	100	100
	phenytoin 0.91 mg/ml	2	90	100	100	100	100	100	100	100	100	100	100	100	100	100	100	100	100	100	100	100	100	100	100	100	100	100	100	100	100	100	100	100	100	100	100	100	100	100	100	100	100
		2	90	100	100	100	100	100	100	100	100	100	100	100	100	100	100	100	100	100	100	100	100	100	100	100	100	100	100	100	100	100	100	100	100	100	100	100	100	100	100	100	100
		2	88.8889	100	100	100	100	100	100	100	100	100	100	100	100	100	100	100	100	100	100	100	100	100	100	100	100	100	100	100	100	100	100	100	100	100	100	100	100	100	100	100	100
		2	90	100	100	100	100	100	100	100	100	100	100	100	100	100	100	100	100	100	100	100	100	100	100	100	100	100	100	100	100	100	100	100	100	100	100	100	100	100	100	100	100
		2	100	100	100	100	100	100	100	100	100	100	100	100	100	100	100	100	100	100	100	100	100	100	100	100	100	100	100	100	100	100	100	100	100	100	100	100	100	100	100	100	100
		2	100	100	100	100	100	100	100	100	100	100	100	100	100	100	100	100	100	100	100	100	100	100	100	100	100	100	100	100	100	100	100	100	100	100	100	100	100	100	100	100	100
		2	70	80	80	80	80	90	90	100	100	100	100	100	100	100	100	100	100	100	100	100	100	100	100	100	100	100	100	100	100	100	100	100	100	100	100	100	100	100	100	100	100
		2	90	90	100	100	100	100	100	100	100	100	100	100	100	100	100	100	100	100	100	100	100	100	100	100	100	100	100	100	100	100	100	100	100	100	100	100	100	100	100	100	100
	phenytoin 4.76 mg/ml	3	80	100	100	100	100	100	100	100	100	100	100	100	100	100	100	100	100	100	100	100	100	100	100	100	100	100	100	100	100	100	100	100	100	100	100	100	100	100	100	100	100
		3	80	100	100	100	100	100	100	100	100	100	100	100	100	100	100	100	100	100	100	100	100	100	100	100	100	100	100	100	100	100	100	100	100	100	100	100	100	100	100	100	100
		3	83.3333	83.3333	83.3333	83.3333	66.6667	83.3333	83.3333	83.3333	83.3333	83.3333	100	100	100	100	100	100	83.3333	83.3333	100	83.3333	83.3333	83.3333	100	100	100	83.3333	100	100	100	100	100	100	100	100	100	100	100	100	100	100	100
		3	90	100	100	100	100	100	100	100	100	100	100	100	100	100	100	100	100	100	100	100	100	100	100	100	100	100	100	100	100	100	100	100	100	100	100	100	100	100	100	100	100
		3	100	100	100	100	100	100	100	100	100	100	100	100	100	100	100	100	100	100	100	100	100	100	100	100	100	100	100	100	100	100	100	100	100	100	100	100	100	100	100	100	100
		3	100	100	100	100	100	100	100	100	100	100	100	100	100	100	100	100	100	100	100	100	100	100	100	100	100	100	100	100	100	100	100	100	100	100	100	100	100	100	100	100	100
		3	100	100	100	100	100	100	100	100	100	100	100	100	100	100	100	100	100	100	100	100	100	100	100	100	100	100	100	100	100	100	100	100	100	100	100	100	100	100	100	100	100
		3	100	100	100	100	100	100	100	100	100	100	100	100	100	100	100	100	100	100	100	100	100	100	100	100	100	100	100	100	100	100	100	100	100	100	100	100	100	100	100	100	100
	phenytoin 9.09 mg/ml	4	83.3333	100	100	100	100	100	100	83.3333	100	100	100	100	100	100	100	100	100	100	100	100	100	100	100	100	100	100	100	100	100	100	100	100	100	100	100	100	100	100	100	100	100
		4	66.6667	100	100	100	100	100	100	100	100	100	100	100	100	100	100	100	100	100	100	100	100	100	100	100	100	100	100	100	100	100	100	100	100	100	100	100	100	100	100	100	100
		4	70	80	80	90	100	100	100	100	100	100	100	100	100	100	100	100	100	100	100	100	100	100	100	100	100	100	100	100	100	100	100	100	100	100	100	100	100	100	100	100	100
		4	88.8889	100	100	100	100	100	100	100	100	100	100	100	100	100	100	100	100	100	100	100	100	100	100	100	100	100	100	100	100	100	100	100	100	100	100	100	100	100	100	100	100
		4	90	90	90	90	90	90	90	90	90	90	90	100	100	100	100	100	100	100	100	100	100	100	100	100	100	100	100	100	100	100	100	100	100	100	100	100	100	100	100	100	100
		4	100	100	100	100	100	100	100	100	100	100	100	100	100	100	100	100	100	100	100	100	100	100	100	100	100	100	100	100	100	100	100	100	100	100	100	100	100	100	100	100	100
	stem bark 0.27 mg/ml	5	90	90	90	90	90	90	90	90	100	100	100	100	100	100	100	100	100	100	100	100	100	100	100	100	100	100	100	100	100	100	100	100	100	100	100	100	100	100	100	100	100
		5	88.8889	88.8889	88.8889	88.8889	88.8889	88.8889	100	100	100	100	100	100	100	100	100	100	100	100	100	100	100	100	100	100	100	100	100	100	100	100	100	100	100	100	100	100	100	100	100	100	100
		5	100	100	100	100	100	100	100	100	100	100	100	100	100	100	100	100	100	100	100	100	100	100	100	100	100	100	100	100	100	100	100	100	100	100	100	100	100	100	100	100	100
		5	55.5556	55.5556	55.5556	55.5556	55.5556	55.5556	77.7778	88.8889	88.8889	88.8889	100	100	100	100	100	100	100	100	100	100	100	100	100	100	100	100	100	100	100	100	100	100	100	100	100	100	100	100	100	100	100
		5	100	100	100	111.111	111.111	111.111	111.111	111.111	111.111	111.111	111.111	111.111	111.111	111.111	111.111	111.111	111.111	111.111	111.111	111.111	111.111	100	100	100	100	100	100	100	100	100	100	100	100	100	100	100	100	100	100	100	100
		5	72.7273	72.7273	72.7273	72.7273	72.7273	72.7273	72.7273	72.7273	81.8182	90.9091	90.9091	90.9091	90.9091	90.9091	90.9091	90.9091	90.9091	100	100	100	100	100	100	100	100	100	100	100	100	100	100	100	100	100	100	100	100	100	100	100	100
		5	87.5	87.5	87.5	87.5	87.5	87.5	87.5	100	100	100	100	100	100	100	100	100	100	100	100	100	100	100	100	100	100	100	100	100	100	100	100	100	100	100	100	100	100	100	100	100	100
		5	100	100	100	100	100	100	100	100	100	100	100	100	100	100	100	100	100	100	100	100	100	100	100	100	100	100	100	100	100	100	100	100	100	100	100	100	100	100	100	100	100
	stem bark 1.33 mg/ml	6	100	100	100	100	100	100	100	100	100	100	100	100	100	100	100	100	100	100	100	100	100	100	100	100	100	100	100	100	100	100	100	100	100	100	100	100	100	100	100	100	100
		6	100	100	100	100	100	100	100	100	100	100	100	100	100	100	100	100	100	100	100	100	100	100	100	100	100	100	100	100	100	100	100	100	100	100	100	100	100	100	100	100	100
		6	88.8889	88.8889	88.8889	88.8889	88.8889	88.8889	88.8889	88.8889	88.8889	100	100	100	100	100	100	100	100	100	100	100	100	100	100	100	100	100	100	100	100	100	100	100	100	100	100	100	100	100	100	100	100
		6	90	100	100	100	100	100	100	100	100	100	100	100	100	100	100	100	100	100	100	100	100	100	100	100	100	100	100	100	100	100	100	100	100	100	100	100	100	100	100	100	100
		6	71.4286	100	100	100	100	100	100	100	100	100	100	100	100	100	100	100	100	100	100	100	100	100	100	100	100	100	100	100	100	100	100	100	100	100	100	100	100	100	100	100	100
		6	88.8889	100	100	100	100	100	100	100	100	100	100	100	100	100	100	100	100	100	100	100	100	100	100	100	100	100	100	100	100	100	100	100	100	100	100	100	100	100	100	100	100
		6	90	90	90	90	90	90	90	90	90	90	90	100	100	100	100	100	100	100	100	100	100	100	100	100	100	100	100	100	100	100	100	100	100	100	100	100	100	100	100	100	100
	Stem bark 2.67 mg/ml	7	70	80	80	80	80	80	80	90	90	90	90	90	90	100	100	100	100	100	100	100	100	100	100	100	100	100	100	100	100	100	100	100	100	100	100	100	100	100	100	100	100
		7	90	90	90	90	90	90	90	90	90	90	90	90	90	90	90	90	100	100	100	100	100	100	100	100	100	100	100	100	100	100	100	100	100	100	100	100	100	100	100	100	100
		7	80	90	90	90	90	90	90	90	100	100	100	100	100	100	100	100	100	100	100	100	100	100	100	100	100	100	100	100	100	100	100	100	100	100	100	100	100	100	100	100	100
		7	80	80	80	80	80	80	90	90	90	100	100	100	100	100	100	100	100	100	100	100	100	100	100	100	100	100	100	100	100	100	100	100	100	100	100	100	100	100	100	100	100
		7	80	80	80	80	80	80	80	90	90	90	100	100	100	100	100	100	100	100	100	100	100	100	100	100	100	100	100	100	100	100	100	100	100	100	100	100	100	100	100	100	100
		7	90	100	100	100	100	100	100	100	100	100	100	100	100	100	100	100	100	100	100	100	100	100	100	100	100	100	100	100	100	100	100	100	100	100	100	100	100	100	100	100	100
		7	100	100	100	100	100	100	100	100	100	100	100	100	100	100	100	100	100	100	100	100	100	100	100	100	100	100	100	100	100	100	100	100	100	100	100	100	100	100	100	100	100
		7	100	100	100	100	100	100	100	100	100	100	100	100	100	100	100	100	100	100	100	100	100	100	100	100	100	100	100	100	100	100	100	100	100	100	100	100	100	100	100	100	100
	Stem Bark 13.3 mg/ml	8	50	70	80	90	90	100	100	100	100	100	100	100	100	100	100	100	100	100	100	100	100	100	100	100	100	100	100	100	100	100	100	100	100	100	100	100	100	100	100	100	100
		8	70	100	100	100	100	100	100	100	100	100	100	100	100	100	100	100	100	100	100	100	100	100	100	100	100	100	100	100	100	100	100	100	100	100	100	100	100	100	100	100	100
		8	75	91.6667	91.6667	83.3333	91.6667	91.6667	100	91.6667	100	100	91.6667	91.6667	100	100	91.6667	91.6667	91.6667	91.6667	91.6667	91.6667	91.6667	91.6667	91.6667	91.6667	91.6667	91.6667	91.6667	91.6667	91.6667	91.6667	91.6667	91.6667	91.6667	91.6667	91.6667	91.6667	91.6667	91.6667	91.6667	91.6667	91.6667
		8	50	70	70	70	80	80	90	100	100	100	100	100	100	100	100	100	100	100	100	100	100	100	100	100	100	100	100	100	100	100	100	100	100	100	100	100	100	100	100	100	100
		8	80	80	80	80	80	80	80	80	90	90	90	100	100	100	100	100	100	100	100	100	100	100	100	100	100	100	100	100	100	100	100	100	100	100	100	100	100	100	100	100	100
		8	77.7778	100	100	100	100	100	100	100	100	100	100	100	100	100	100	100	100	100	100	100	100	100	100	100	100	100	100	100	100	100	100	100	100	100	100	100	100	100	100	100	100
		8	90.9091	100	100	100	100	100	100	100	100	100	100	100	100	100	100	100	100	100	100	100	100	100	100	100	100	100	100	100	100	100	100	100	100	100	100	100	100	100	100	100	100
		8	100	100	100	100	100	100	100	100	100	100	100	100	100	100	100	100	100	100	100	100	100	100	100	100	100	100	100	100	100	100	100	100	100	100	100	100	100	100	100	100	100
	Stem Bark 26.6 mg/ml	9	63.6364	100	100	100	100	100	100	100	100	100	100	100	100	100	100	100	100	100	100	100	100	100	100	100	100	100	100	100	100	100	100	100	100	100	100	100	100	100	100	100	100
		9	63.6364	72.7273	90.9091	90.9091	90.9091	100	100	100	100	100	100	100	100	100	100	100	100	100	100	100	100	100	100	100	100	100	100	100	100	100	100	100	100	100	100	100	100	100	100	100	100
		9	70	90	100	100	100	100	100	100	100	100	100	100	100	100	100	100	100	100	100	100	100	100	100	100	100	100	100	100	100	100	100	100	100	100	100	100	100	100	100	100	100
		9	80	90	90	90	90	90	100	100	100	100	100	100	100	100	100	100	100	100	100	100	100	100	100	100	100	100	100	100	100	100	100	100	100	100	100	100	100	100	100	100	100
		9	60	60	60	60	60	60	60	80	90	90	100	100	100	100	100	100	100	100	100	100	100	100	100	100	100	100	100	100	100	100	100	100	100	100	100	100	100	100	100	100	100
		9	100	100	100	100	100	100	100	100	100	100	100	100	100	100	100	100	100	100	100	100	100	100	100	100	100	100	100	100	100	100	100	100	100	100	100	100	100	100	100	100	100
		9	100	100	100	100	100	100	100	100	100	100	100	100	100	100	100	100	100	100	100	100	100	100	100	100	100	100	100	100	100	100	100	100	100	100	100	100	100	100	100	100	100
		9	80	80	80	80	80	90	90	90	90	100	100	100	100	100	100	100	100	100	100	100	100	100	100	100	100	100	100	100	100	100	100	100	100	100	100	100	100	100	100	100	100
		9	80	80	80	80	80	80	90	90	90	90	100	100	100	100	100	100	100	100	100	100	100	100	100	100	100	100	100	100	100	100	100	100	100	100	100	100	100	100	100	100	100
	Leaf 0.27 mg/ml	10	63.6364	63.6364	81.8182	72.7273	72.7273	72.7273	72.7273	72.7273	72.7273	81.8182	81.8182	81.8182	81.8182	90.9091	90.9091	100	100	100	100	100	100	100	100	100	100	100	100	100	100	100	100	100	100	100	100	100	100	100	100	100	100
		10	72.7273	72.7273	81.8182	81.8182	81.8182	81.8182	81.8182	81.8182	81.8182	81.8182	90.9091	90.9091	90.9091	90.9091	90.9091	90.9091	90.9091	90.9091	90.9091	90.9091	90.9091	100	100	100	100	100	100	100	100	100	100	100	100	100	100	100	100	100	100	100	100
		10	77.7778	88.8889	88.8889	88.8889	100	100	100	100	100	100	100	100	100	100	100	100	100	100	100	100	100	100	100	100	100	100	100	100	100	100	100	100	100	100	100	100	100	100	100	100	100
		10	80	70	70	70	70	70	70	70	80	90	100	100	100	100	100	100	100	100	100	100	100	100	100	100	100	100	100	100	100	100	100	100	100	100	100	100	100	100	100	100	100
		10	80	80	80	80	80	90	90	100	100	100	100	100	100	100	100	100	100	100	100	100	100	100	100	100	100	100	100	100	100	100	100	100	100	100	100	100	100	100	100	100	100
		10	90	100	100	100	100	100	100	100	100	100	100	100	100	100	100	100	100	100	100	100	100	100	100	100	100	100	100	100	100	100	100	100	100	100	100	100	100	100	100	100	100
		10	57.1429	85.7143	85.7143	85.7143	100	100	100	100	100	100	100	100	100	100	100	100	100	100	100	100	100	100	100	100	100	100	100	100	100	100	100	100	100	100	100	100	100	100	100	100	100
		10	85.7143	100	100	100	100	100	100	100	100	100	100	100	100	100	100	100	100	100	100	100	100	100	100	100	100	100	100	100	100	100	100	100	100	100	100	100	100	100	100	100	100
	Leaf 1.33 mg/ml	11	66.6667	66.6667	77.7778	66.6667	66.6667	66.6667	66.6667	77.7778	77.7778	88.8889	88.8889	88.8889	88.8889	100	100	100	100	100	100	100	100	100	100	100	100	100	100	100	100	100	100	100	100	100	100	100	100	100	100	100	100
		11	90	100	90	90	90	90	90	90	90	90	90	90	100	100	100	100	100	100	100	100	100	100	100	100	100	100	100	100	100	100	100	100	100	100	100	100	100	100	100	100	100
		11	88.8889	88.8889	100	100	100	100	100	100	100	100	100	100	100	100	100	100	100	100	100	100	100	100	100	100	100	100	100	100	100	100	100	100	100	100	100	100	100	100	100	100	100
		11	66.6667	66.6667	88.8889	88.8889	88.8889	88.8889	100	100	100	100	100	100	100	100	100	100	100	100	100	100	100	100	100	100	100	100	100	100	100	100	100	100	100	100	100	100	100	100	100	100	100
		11	100	100	100	100	100	100	100	100	100	100	100	100	100	100	100	100	100	100	100	100	100	100	100	100	100	100	100	100	100	100	100	100	100	100	100	100	100	100	100	100	100
		11	60	50	60	70	60	60	60	60	90	90	90	90	100	100	100	100	100	100	100	100	100	100	100	100	100	100	100	100	100	100	100	100	100	100	100	100	100	100	100	100	100
	Leaf 2.67 mg/ml	12	50	40	40	40	40	50	70	70	70	100	100	100	100	100	100	100	100	100	100	100	100	100	100	100	100	100	100	100	100	100	100	100	100	100	100	100	100	100	100	100	100
		12	80	80	80	80	80	90	90	100	100	100	100	100	100	100	100	100	100	100	100	100	100	100	100	100	100	100	100	100	100	100	100	100	100	100	100	100	100	100	100	100	100
		12	50	50	50	50	50	50	60	60	70	80	90	100	100	100	100	100	100	100	100	100	100	100	100	100	100	100	100	100	100	100	100	100	100	100	100	100	100	100	100	100	100
		12	50	50	50	50	50	50	50	50	100	100	100	100	100	100	100	100	100	100	100	100	100	100	100	100	100	100	100	100	100	100	100	100	100	100	100	100	100	100	100	100	100
		12	80	90	90	90	90	90	90	90	90	90	100	100	100	100	100	100	100	100	100	100	100	100	100	100	100	100	100	100	100	100	100	100	100	100	100	100	100	100	100	100	100
		12	80	80	80	80	80	80	80	90	90	90	90	90	100	100	100	100	100	100	100	100	100	100	100	100	100	100	100	100	100	100	100	100	100	100	100	100	100	100	100	100	100
		12	70	70	70	70	70	70	70	70	80	90	90	90	90	100	100	100	100	100	100	100	100	100	100	100	100	100	100	100	100	100	100	100	100	100	100	100	100	100	100	100	100
		12	80	90	90	90	90	90	90	90	100	100	100	100	100	100	100	100	100	100	100	100	100	100	100	100	100	100	100	100	100	100	100	100	100	100	100	100	100	100	100	100	100
	Leaf 13.3 mg/ml	13	60	70	80	80	80	70	70	80	80	70	80	80	80	90	90	90	90	100	100	100	100	100	100	100	100	100	100	100	100	100	100	100	100	100	100	100	100	100	100	100	100
		13	70	100	100	100	100	100	100	100	100	100	100	100	100	100	100	100	100	100	100	100	100	100	100	100	100	100	100	100	100	100	100	100	100	100	100	100	100	100	100	100	100
		13	100	88.8889	100	100	100	100	100	100	100	100	100	100	100	100	100	100	100	100	100	100	100	100	100	100	100	100	100	100	100	100	100	100	100	100	100	100	100	100	100	100	100
		13	60	60	60	60	60	60	60	60	70	70	70	70	80	80	90	100	100	100	100	100	100	100	100	100	100	100	100	100	100	100	100	100	100	100	100	100	100	100	100	100	100
		13	60	70	70	70	70	70	70	70	70	70	70	80	90	100	100	100	100	100	100	100	100	100	100	100	100	100	100	100	100	100	100	100	100	100	100	100	100	100	100	100	100
		13	70	80	80	80	80	80	80	100	100	100	100	100	100	100	100	100	100	100	100	100	100	100	100	100	100	100	100	100	100	100	100	100	100	100	100	100	100	100	100	100	100
		13	77.7778	77.7778	77.7778	77.7778	77.7778	77.7778	77.7778	77.7778	88.8889	88.8889	88.8889	88.8889	88.8889	100	100	100	100	100	100	100	100	100	100	100	100	100	100	100	100	100	100	100	100	100	100	100	100	100	100	100	100
		13	77.7778	77.7778	77.7778	77.7778	77.7778	77.7778	77.7778	77.7778	77.7778	77.7778	77.7778	100	100	100	100	100	100	100	100	100	100	100	100	100	100	100	100	100	100	100	100	100	100	100	100	100	100	100	100	100	100
	Leaf 26.6 mg/ml	14	75	100	100	100	100	100	100	100	100	100	100	100	100	100	100	100	100	100	100	100	100	100	100	100	100	100	100	100	100	100	100	100	100	100	100	100	100	100	100	100	100
		14	87.5	100	100	100	100	100	100	100	100	100	100	100	100	100	100	100	100	100	100	100	100	100	100	100	100	100	100	100	100	100	100	100	100	100	100	100	100	100	100	100	100
		14	60	60	60	60	60	70	70	80	90	90	100	100	100	100	100	100	100	100	100	100	100	100	100	100	100	100	100	100	100	100	100	100	100	100	100	100	100	100	100	100	100
		14	40	40	40	40	40	40	40	40	70	90	100	100	100	100	100	100	100	100	100	100	100	100	100	100	100	100	100	100	100	100	100	100	100	100	100	100	100	100	100	100	100
		14	100	100	100	100	100	100	100	100	100	100	100	100	100	100	100	100	100	100	100	100	100	100	100	100	100	100	100	100	100	100	100	100	100	100	100	100	100	100	100	100	100
		14	90	90	80	80	80	80	90	100	100	100	100	100	100	100	100	100	100	100	100	100	100	100	100	100	100	100	100	100	100	100	100	100	100	100	100	100	100	100	100	100	100
		14	80	80	80	80	80	80	80	80	80	80	90	90	90	90	90	90	90	90	90	90	100	100	100	100	100	100	100	100	100	100	100	100	100	100	100	100	100	100	100	100	100
		14	77.7778	88.8889	88.8889	88.8889	88.8889	88.8889	88.8889	88.8889	88.8889	88.8889	88.8889	88.8889	100	100	100	100	100	100	100	100	100	100	100	100	100	100	100	100	100	100	100	100	100	100	100	100	100	100	100	100	100

## Sheet: bss_MRT females
Control	phenytoin 0.91 mg/ml	phenytoin 4.76 mg/ml	phenytoin 9.09 mg/ml	Stem bark 0.27 mg/ml	Stem bark 1.33 mg/ml	Stem bark 2.67 mg/ml	Stem bark 13.3 mg/ml	Stem bark 26.6 mg/ml	Leaf 0.27 mg/ml	Leaf 1.33 mg/ml	Leaf 2.67 mg/ml	Leaf 13.3 mg/ml	Leaf 26.6 mg/ml
150	180	60	30	240	30	30	30	30	30	60	150	90	30
150	240	120	30	330	420	210	150	30	210	180	150	120	90
180	270	120	1170	270	510	210	150	30	330	180	180	150	240
180	270	180	1200	210	270	240	210	90	390	180	30	150	30
240	270	270	1200	270	300	240	240	120	420	180	210	210	30
270	300	270	570	90	360	240	240	120	450	300	270	30	180
270	300	450	570	210	390	30	240	150	450	120	150	30	240
270	390	360	690	240	240	30	270	180	210	180	150	120	330
330	480	360	1200	270	270	30	270	180	420	210	180	120	330
450	360	510	1200	150	30	210	300	330	450	270	180	150	330
570	30	570	30	180	270	390	60	30	510	270	240	180	30
930	240	570	60	240	30	30	60	120	150	300	210	180	30
180	270	570	180	270	30	30	150	150	180	180	330	180	150
210	330	630	1020	300	180	210	210	150	180	180	360	180	180
240	450	630	1200	360	210	240	240	180	210	240	480	210	240
240	210	870		30	270	270	360	210	420	330	30	210	240
240	270	990			300	270	150	210	450	240	240	270	240
270	30	1200			330	300	150	240	510	270	240	30	330
270	180	210			360	330	150	240	510	270	240	60	330
330	210	210			390	450	180	270	60	270	240	300
330	30	210				450	210	330	270	300	270	300
360	450	300				270	270	330	300	30	30	300
450		300				270	300	120	300	30	180	330
600		390				300	330	120	300	120	270	360
30		390				360	360	210	300	240	300
150		450				390	570	210	390	150	180
150		480				300		240	180	270	240
210		1020				300		270	270	300	360
300						300		270	270	300	390
330						360		330	270	240	390
360						360		360	330	270	420
630						570		390	330	270	450
630						210		480	330	330	540
660						240		690	390	330	30
660						270			510	330	30
750						270			150	30	150
						300			210	240	270
						240			210	300	270
						270			240	330	360
						270			300	360	390
						330			420	210	420
						330			30	210
						390			180	360
						570			210
						60			300
						210
						210
						360
						390
						30
						30
						30
						360

## Sheet: bss_MRT males
Control	phenytoin 0.91 mg/ml	phenytoin 4.76 mg/ml	phenytoin 9.09 mg/ml	Stem bark 0.27 mg/ml	Stem bark 1.33 mg/ml	Stem bark 2.67 mg/ml	Stem bark 13.3 mg/ml	Stem bark 26.6 mg/ml	Leaf 0.27 mg/ml	Leaf 1.33 mg/ml	Leaf 2.67 mg/ml	Leaf 13.3 mg/ml	Leaf 26.6 mg/ml
30	60	840	780	240	270	30	30	90	60	210	240	30	30
120	30	1200	210	180	30	30	90	120	270	270	270	30	30
180	150	30	30	180	30	210	120	1200	390	420	390	60	30
180	240	30	30	210	30	390	30	30	300	360	210	30	30
30	30			60	330	30	30	30	60	60	360	60	30
30	30			90		240	60	30	30	60	30	420	30
30	30			210		180	90	30	240	60	240	510	30
30	30			240		270	150	30	270	180	180	30	30
240				270		480	30	60	300	240	180	30	60
450				180			30	150	150	240	270	30	30
30				210			30		210	240	270		30
30									30	360	270		30
150									30		150		30
180									120		210
390									30		180
480											240
30											270
330											300
											330
											240
											240
											240
											240
											240
											30
											300

## Sheet: eas_recovery
	time	classifier	0	30	60	90	120	150	180	210	240	270	300	330	360	390	420	450	480	510	540	570	600
	control females	1	30	60	100	100	100	100	100	100	100	100	100	100	100	100	100	100	100	100	100	100	100
		1	0	12.5	50	75	87.5	100	100	100	100	100	100	100	100	100	100	100	100	100	100	100	100
		1	0	22.2222	44.4444	77.7778	100	100	100	100	100	100	100	100	100	100	100	100	100	100	100	100	100
		1	25	37.5	75	100	100	100	100	100	100	100	100	100	100	100	100	100	100	100	100	100	100
		1	0	25	62.5	87.5	100	100	100	100	100	100	100	100	100	100	100	100	100	100	100	100	100
		1	0	44.4444	88.8889	100	100	100	100	100	100	100	100	100	100	100	100	100	100	100	100	100	100
		1	20	100	100	100	100	100	100	100	100	100	100	100	100	100	100	100	100	100	100	100	100
		1	0	54.5455	100	100	100	100	100	100	100	100	100	100	100	100	100	100	100	100	100	100	100
		1	12.5	75	100	100	100	100	100	100	100	100	100	100	100	100	100	100	100	100	100	100	100
		1	0	75	100	100	100	100	100	100	100	100	100	100	100	100	100	100	100	100	100	100	100
		1	0	87.5	100	100	100	100	100	100	100	100	100	100	100	100	100	100	100	100	100	100	100
		1	0	71.4286	100	100	100	100	100	100	100	100	100	100	100	100	100	100	100	100	100	100	100
		1	0	75	100	100	100	100	100	100	100	100	100	100	100	100	100	100	100	100	100	100	100
	control males	2	0	0	100	100	100	100	100	100	100	100	100	100	100	100	100	100	100	100	100	100	100
		2	0	0	100	100	100	100	100	100	100	100	100	100	100	100	100	100	100	100	100	100	100
		2	0	0	100	100	100	100	100	100	100	100	100	100	100	100	100	100	100	100	100	100	100
		2	0	0	100	100	100	100	100	100	100	100	100	100	100	100	100	100	100	100	100	100	100
		2	0	11.1111	100	100	100	100	100	100	100	100	100	100	100	100	100	100	100	100	100	100	100
		2	10	20	100	100	100	100	100	100	100	100	100	100	100	100	100	100	100	100	100	100	100
		2	0	22.2222	100	100	100	100	100	100	100	100	100	100	100	100	100	100	100	100	100	100	100
		2	0	14.2857	100	100	100	100	100	100	100	100	100	100	100	100	100	100	100	100	100	100	100
		2	0	0	100	100	100	100	100	100	100	100	100	100	100	100	100	100	100	100	100	100	100
		2	0	10	100	100	100	100	100	100	100	100	100	100	100	100	100	100	100	100	100	100	100
		2	0	0	100	100	100	100	100	100	100	100	100	100	100	100	100	100	100	100	100	100	100
		2	0	14.2857	100	100	100	100	100	100	100	100	100	100	100	100	100	100	100	100	100	100	100
		2	0	44.4444	100	100	100	100	100	100	100	100	100	100	100	100	100	100	100	100	100	100	100
		2	0	11.1111	100	100	100	100	100	100	100	100	100	100	100	100	100	100	100	100	100	100	100
		2	0	55.5556	100	100	100	100	100	100	100	100	100	100	100	100	100	100	100	100	100	100	100
		2	0	57.1429	100	100	100	100	100	100	100	100	100	100	100	100	100	100	100	100	100	100	100
	Leaf 2.67 mg/ml females	3	0	10	90	100	100	100	100	100	100	100	100	100	100	100	100	100	100	100	100	100	100
		3	0	37.5	62.5	100	100	100	100	100	100	100	100	100	100	100	100	100	100	100	100	100	100
		3	0	33.3333	55.5556	77.7778	100	100	100	100	100	100	100	100	100	100	100	100	100	100	100	100	100
		3	0	44.4444	77.7778	88.8889	88.8889	100	100	100	100	100	100	100	100	100	100	100	100	100	100	100	100
		3	0	20	50	60	100	100	100	100	100	100	100	100	100	100	100	100	100	100	100	100	100
		3	0	62.5	87.5	100	100	100	100	100	100	100	100	100	100	100	100	100	100	100	100	100	100
		3	0	80	100	100	100	100	100	100	100	100	100	100	100	100	100	100	100	100	100	100	100
		3	0	11.1111	66.6667	100	100	100	100	100	100	100	100	100	100	100	100	100	100	100	100	100	100
	Leaf 2.67 mg/ml males	4	0	0	27.2727	27.2727	81.8182	90.9091	100	100	100	100	100	100	100	100	100	100	100	100	100	100	100
		4	0	25	62.5	87.5	75	100	100	100	100	100	100	100	100	100	100	100	100	100	100	100	100
		4	10	20	50	70	80	90	90	90	100	100	100	100	100	100	100	100	100	100	100	100	100
		4	0	12.5	37.5	62.5	100	100	100	100	100	100	100	100	100	100	100	100	100	100	100	100	100
		4	0	22.2222	55.5556	77.7778	100	100	100	100	100	100	100	100	100	100	100	100	100	100	100	100	100
		4	0	28.5714	57.1429	85.7143	100	100	100	100	100	100	100	100	100	100	100	100	100	100	100	100	100
		4	0	10	60	70	100	100	100	100	100	100	100	100	100	100	100	100	100	100	100	100	100
		4	0	10	90	100	100	100	100	100	100	100	100	100	100	100	100	100	100	100	100	100	100
	Leaf 26.6 mg/ml females	5	0	50	87.5	100	100	100	100	100	100	100	100	100	100	100	100	100	100	100	100	100	100
		5	0	0	62.5	100	100	100	100	100	100	100	100	100	100	100	100	100	100	100	100	100	100
		5	0	0	60	90	100	100	100	100	100	100	100	100	100	100	100	100	100	100	100	100	100
		5	0	20	40	80	100	100	100	100	100	100	100	100	100	100	100	100	100	100	100	100	100
		5	0	11.1111	55.5556	88.8889	88.8889	100	100	100	100	100	100	100	100	100	100	100	100	100	100	100	100
		5	0	22.2222	66.6667	88.8889	100	100	100	100	100	100	100	100	100	100	100	100	100	100	100	100	100
	Leaf 26.6 mg/ml males	6	0	11.1111	55.5556	77.7778	88.8889	88.8889	100	100	100	100	100	100	100	100	100	100	100	100	100	100	100
		6	0	0	50	70	80	100	100	100	100	100	100	100	100	100	100	100	100	100	100	100	100
		6	0	0	22.2222	44.4444	77.7778	100	100	100	100	100	100	100	100	100	100	100	100	100	100	100	100
		6	0	0	30	50	90	100	100	100	100	100	100	100	100	100	100	100	100	100	100	100	100
		6	0	11.1111	33.3333	66.6667	66.6667	66.6667	100	100	100	100	100	100	100	100	100	100	100	100	100	100	100
		6	0	40	40	80	80	100	100	100	100	100	100	100	100	100	100	100	100	100	100	100	100
		6	0	50	62.5	75	87.5	100	100	100	100	100	100	100	100	100	100	100	100	100	100	100	100
		6	0	37.5	75	75	87.5	100	100	100	100	100	100	100	100	100	100	100	100	100	100	100	100
	Stem bark 2.67 mg/ml females	7	0	77.7778	100	100	100	100	100	100	100	100	100	100	100	100	100	100	100	100	100	100	100
		7	0	55.5556	88.8889	100	100	100	100	100	100	100	100	100	100	100	100	100	100	100	100	100	100
		7	0	55.5556	77.7778	88.8889	100	100	100	100	100	100	100	100	100	100	100	100	100	100	100	100	100
		7	0	30	80	90	100	100	100	100	100	100	100	100	100	100	100	100	100	100	100	100	100
		7	0	10	60	80	100	100	100	100	100	100	100	100	100	100	100	100	100	100	100	100	100
		7	0	12.5	62.5	87.5	87.5	100	100	100	100	100	100	100	100	100	100	100	100	100	100	100	100
		7	0	40	80	100	100	100	100	100	100	100	100	100	100	100	100	100	100	100	100	100	100
		7	0	22.2222	77.7778	100	100	100	100	100	100	100	100	100	100	100	100	100	100	100	100	100	100
	Stem bark 2.67 mg/ml males	8	11.1111	44.4444	66.6667	77.7778	100	100	100	100	100	100	100	100	100	100	100	100	100	100	100	100	100
		8	0	55.5556	77.7778	88.8889	100	100	100	100	100	100	100	100	100	100	100	100	100	100	100	100	100
		8	0	10	70	100	100	100	100	100	100	100	100	100	100	100	100	100	100	100	100	100	100
		8	0	18.1818	90.9091	100	100	100	100	100	100	100	100	100	100	100	100	100	100	100	100	100	100
		8	0	22.2222	22.2222	44.4444	77.7778	100	100	100	100	100	100	100	100	100	100	100	100	100	100	100	100
		8	0	0	11.1111	11.1111	55.5556	100	100	100	100	100	100	100	100	100	100	100	100	100	100	100	100
		8	0	25	50	62.5	87.5	100	100	100	100	100	100	100	100	100	100	100	100	100	100	100	100
		8	0	25	50	75	87.5	100	100	100	100	100	100	100	100	100	100	100	100	100	100	100	100
	Stem bark 26.6 mg/ml females	9	0	10	50	90	100	100	100	100	100	100	100	100	100	100	100	100	100	100	100	100	100
		9	0	33.3333	44.4444	55.5556	88.8889	100	100	100	100	100	100	100	100	100	100	100	100	100	100	100	100
		9	11.1111	44.4444	88.8889	100	100	100	100	100	100	100	100	100	100	100	100	100	100	100	100	100	100
		9	0	33.3333	66.6667	88.8889	100	100	100	100	100	100	100	100	100	100	100	100	100	100	100	100	100
		9	0	33.3333	100	100	100	100	100	100	100	100	100	100	100	100	100	100	100	100	100	100	100
		9	0	30	90	90	90	100	100	100	100	100	100	100	100	100	100	100	100	100	100	100	100
		9	0	30	30	100	100	100	100	100	100	100	100	100	100	100	100	100	100	100	100	100	100
		9	0	11.1111	77.7778	77.7778	88.8889	100	100	100	100	100	100	100	100	100	100	100	100	100	100	100	100
	Stem bark 26.6 mg/ml males	10	0	20	70	90	100	100	100	100	100	100	100	100	100	100	100	100	100	100	100	100	100
		10	9.09091	18.1818	72.7273	81.8182	90.9091	90.9091	90.9091	90.9091	90.9091	90.9091	90.9091	90.9091	90.9091	90.9091	90.9091	90.9091	90.9091	90.9091	90.9091	90.9091	90.9091
		10	0	11.1111	55.5556	55.5556	77.7778	100	100	100	100	100	100	100	100	100	100	100	100	100	100	100	100
		10	12.5	37.5	75	100	100	100	100	100	100	100	100	100	100	100	100	100	100	100	100	100	100
		10	12.5	75	87.5	100	100	100	100	100	100	100	100	100	100	100	100	100	100	100	100	100	100
		10	0	33.3333	88.8889	88.8889	88.8889	100	100	100	100	100	100	100	100	100	100	100	100	100	100	100	100
		10	0	22.2222	88.8889	88.8889	100	100	100	100	100	100	100	100	100	100	100	100	100	100	100	100	100
		10	0	0	30	40	60	90	100	100	100	100	100	100	100	100	100	100	100	100	100	100	100

## Sheet: eas_MRT
	Females						Males
	control F	Leaf 2.67 F	Leaf 26.6 F	Stem 2.6 F	Stem 26.6 F		control M	Leaf 2.67 M	Leaf 26.6 M	Stem 2.6 M	Stem 26.6 M
	150	0	30	30	30		30	30	30	30	30
	120	30	30	30	30		30	30	30	30	30
	120	30	30	30	30		30	30	30	30	30
	120	30	30	30	30		30	30	30	30	30
	120	30	30	30	30		30	30	30	30	30
	90	30	30	30	30		30	30	30	30	30
	90	30	30	30	30		30	30	30	30	30
	90	30	30	30	30		30	30	30	30	30
	90	30	30	30	30		30	30	30	30	30
	90	30	60	30	30		30	30	30	30	30
	90	30	60	30	30		30	60	30	30	30
	90	30	60	30	30		30	60	30	30	30
	90	30	60	30	30		30	60	30	30	30
	90	30	60	30	30		30	60	30	30	30
	90	30	60	30	30		30	60	30	30	30
	90	30	60	30	30		30	60	30	30	30
	90	30	60	30	30		30	60	30	30	30
	90	30	60	30	30		30	60	30	30	60
	90	30	60	30	30		30	60	30	60	60
	90	30	60	30	30		30	60	30	60	60
	90	30	60	30	60		60	60	30	60	60
	60	30	60	30	60		60	60	30	60	60
	60	30	60	30	60		60	60	30	60	60
	60	30	60	30	60		60	60	30	60	60
	60	30	60	30	60		60	60	60	60	60
	60	30	60	30	60		60	60	60	60	60
	60	30	60	60	60		60	60	60	60	60
	60	60	60	60	60		60	60	60	60	60
	60	60	60	60	60		60	60	60	60	60
	60	60	60	60	60		60	60	60	60	60
	60	60	60	60	60		60	60	60	60	60
	60	60	60	60	60		60	60	60	60	60
	60	60	60	60	60		60	60	60	60	60
	60	60	90	60	60		60	60	60	60	60
	60	60	90	60	60		60	60	60	60	60
	60	60	90	60	60		60	60	60	60	60
	60	60	90	60	60		60	60	60	60	60
	60	60	90	60	60		60	60	60	60	60
	60	60	90	60	60		60	60	60	60	60
	60	60	90	60	60		60	90	60	60	60
	60	60	90	60	60		60	90	60	60	60
	60	60	90	60	60		60	90	60	90	60
	60	60	90	60	60		60	90	60	90	60
	60	60	90	60	60		60	90	60	90	60
	60	60	90	60	60		60	90	60	90	60
	60	60	90	60	60		60	90	60	90	60
	30	60	90	60	60		60	90	60	90	60
	30	60	90	60	60		60	90	60	90	60
	30	60	90	60	60		60	90	60	90	90
	30	60	120	60	60		60	120	90	90	90
	30	60	120	60	90		60	120	90	90	90
	30	60	120	60	90		60	120	90	90	90
	30	60	120	60	90		60	120	90	120	90
	30	60	150	60	90		60	120	90	120	90
	30	90		90	90		60	120	90	120	90
	30	90		90	90		60	120	90	120	120
	30	90		90	90		60	120	90	120	120
	30	90		90	90		60	120	90	120	120
	30	90		90	90		60	120	90	120	120
	30	90		90	90		60	120	90	120	120
	30	90		90	90		60	120	90	120	120
	30	90		90	90		60	120	90	120	120
	30	90		90	90		60	120	90	120	120
	30	90		90	90		60	120	90	120	150
	30	90		90	90		60	120	90	120	150
	30	90		120	120		60	120	90	150	150
	30	120		120	120		60	150	120	150	150
	30	120		120	120		60	150	120	150	150
	30	120		120	120		60	150	120	150	180
	30	120		150	120		60	150	120	150
	30	120			120		60	180	120	150
	30	120			150		90	240	120	150
	30	150			150		90		120	150
	30				150		90		120
	30						90		120
	30						90		120
	30						90		120
	30						90		120
	30						90		120
	30						90		150
	30						90		150
	30						90		150
	30						90		150
	30						90		150
	30						90		150
	30						90		150
	30						90		150
	30						90		150
	30						90		180
	30						90		210
	30						90		210
	30						90		210
	30						90
	30						90
	30						90
	30						90
	30						90
	30						90
	30						90
	30						90
	30						90
	30						90
	30						90
	30						120
	30						120
							120
							120
							120
							120
							120
							120
							120
							120
							120
							120
							120
							120
							120
							120
							120
							120
							120
							120
							120
							120
							120
							120
							120
							150
							180
							210
							210
							240

## Sheet: Gut content
	concentration	Male leaf						female leaf
	0	6.3	4.3	16.3	10.3	13.3	25.3	9	22	28	64	27	13
	0.2	21.3	33.3	35.3				45	18	33	15
	1.3	27.3	37.3	24.3	39.3	14.3		35	12	53	33	31
	2.6	14.3	21.3	18.3	15.3	14.3		15	32	33		38
	13.3	16.3		14.3	12.3	10.3		42	25	20	13
	26.6	10.3	23.3	29.3	31.3	14.3		21	21	12	12	22
	concentration	stem male						female stem
	0	6.3	4.3	16.3	10.3	13.3	25.3	9	22	28	64	27	13
	0.2	9.3	35.3	22.3	22.3	32.3		34	40	47	12	28
	1.3	15.3	12.3	9.3				40	9	20	24	21
	2.6	13.3	35.3	17.3	34.3	31.3		45	32	15	19
	13.3	28.3	21.3	37.3	24.3	34.3		24	20	16	19	21
	26.6	11.3	9.3	18.3	18.3	38.3		22	28	19	18	13

## Sheet: normalised data
formula used to normalise- each sex separately
recovery normalised = (value in t=0 - mean control t0)/(100-mean control t0)*100
		females														males
		r normalised = (r-15.85)/(100-15.85)*100														r normalised = (r-53.95)/(100-53.95)*100
	concentration	phenytoin
	0	-18.8354	-8.93246	-18.8354	28.6988	35.1807	4.93167	7.57246	-18.8354	4.93167	-18.8354	-6.95187	-18.8354	28.6988		13.1379	-30.2932	-8.57763	-30.2932	34.8534	3.48656	13.1379	-30.2932	34.8534
	0.9	86.7961	86.7961	28.6988	70.2911	35.1807	85.1456	80.1941	4.93167							78.2845	78.2845	75.8716	78.2845	100	100	34.8534	78.2845
	4.8	40.5823	60.3882	0.970489	52.4658	76.2329										56.5689	56.5689	63.8075	78.2845	100	100	100	100
	9.1	45.9839	40.5823	33.9803	52.4658	40.5823	73.5921									63.8075	27.6149	34.8534	75.8716	78.2845	100
	concentration	stem bark
	0	-18.8354	-8.93246	-18.8354	28.6988	35.1807	4.93167	7.57246	-18.8354	4.93167	-18.8354	-6.95187	-18.8354	28.6988		13.1379	-30.2932	-8.57763	-30.2932	34.8534	3.48656	13.1379	-30.2932	34.8534
	0.26	64.3494	52.4658	100	100	32.094	10.8734	16.8152	83.0235							78.2845	75.8716	100	3.48655	100	40.7758	72.8556	100
	1.33	40.5823	52.4658	85.1456	88.1165	60.3882	83.0235	55.4367								100	100	75.8716	78.2845	37.9556	75.8716	78.2845
	2.7	40.5823	16.8152	28.6988	40.5823	52.4658	28.6988	40.5823	7.57246	60.3882						34.8534	78.2845	56.5689	56.5689	56.5689	78.2845	100	100
	13.3	-8.03219	28.6988	28.6988	76.2329	88.1165	45.9839	60.3882	64.3494	78.3936						-8.57763	34.8534	45.7112	-8.57763	56.5689	51.7433	80.2586	100
	26.6	0.970489	40.5823	40.5823	33.9803	76.2329	15.1176	76.2329	89.3048							21.0344	21.0344	34.8534	56.5689	13.1379	100	100	56.5689	56.5689
	concentration	leaf
	0	-18.8354	-8.93246	-18.8354	28.6988	35.1807	4.93167	7.57246	-18.8354	4.93167	-18.8354	-6.95187	-18.8354	28.6988		13.1379	-30.2932	-8.57763	-30.2932	34.8534	3.48656	13.1379	-30.2932	34.8534
	0.26	7.57246	40.5823	15.1176	24.3775	55.4367	7.57246	15.1176	15.1176							21.0344	40.7758	51.7433	56.5689	56.5689	78.2845	6.93346	68.9778
	1.33	33.9803	28.6988	40.5823	0.970489	73.5921	60.3882	20.7764	20.7764	49.0705						27.6149	78.2845	75.8716	27.6149	100	13.1379
	2.7	16.8152	-18.8354	4.93167	4.93167	40.5823	28.6988	64.3494	60.3882							-8.57763	56.5689	-8.57763	-8.57763	56.5689	56.5689	34.8534	56.5689
	13.3	54.2941	-9.69423	36.0117	28.6988	4.93167	64.3494	40.5823	52.4658							13.1379	34.8534	100	13.1379	13.1379	34.8534	51.7433	51.7433
	26.6	64.3494	16.8152	-6.95187	52.4658	52.4658	45.3357	73.5921	16.8152	40.5823						45.7112	72.8556	13.1379	-30.2932	100	78.2845	56.5689	51.7433
